# Supplementary material for: I-HEDGE: determining the optimum complementary sets of taxa for conservation using evolutionary isolation
Source: PeerJ. 2016 Aug 23;4:e2350. doi: 10.7717/peerj.2350 (PMC5012326; doi:10.7717/peerj.2350)
Supplement: Supplemental Information 1 [file peerj-04-2350-s003.txt]

#Scripts used for: "I-HEDGE: Determining the optimum complementary sets of taxa for conservation using evolutionary isolation "
#E. L. Jensen, A. Mooers, A. Caccone, M. A. Russello
#
#Scripts modified from Volkmann et al. 2014, and prepared by E. L. Jensen and K. Jensen, 2016
#Last Updated June 2016
#
# This script can be used to calculate I-HEDGE rankings from a splits network
# It requires two input files
#	1.	A nexus file describing the network
#	2.	A tab-delimited text file with the taxon name and probability of extinction for each,
#		Probability of extinctions must be positive, non-zero numbers less than or equal to 1
#		The taxa must appear in the same order as in the nexus file
#
# Load library
#
library(gdata)
library(motmot)
# Declare Function
#
NetworksHED<-function(Nexusfile,Probext) {
  
  ## Read in complete Nexus file, keep only the splits information
  CompleteNexus=scan(Nexusfile, what = "", sep = "\n", quiet = TRUE,skip = 0)
  
  # Identify beginning of splits block and allocate taxa
  st=grep("CYCLE",CompleteNexus)
  taxset=unlist(strsplit(strsplit(CompleteNexus[st],"CYCLE")[[1]][2]," "))
  taxset=unlist(strsplit(strsplit(strsplit(CompleteNexus[st],"CYCLE")[[1]][2],";")[[1]][1]," "))
  taxset=as.numeric(taxset[taxset>0])
  taxset=taxset[!is.na(taxset)]
  
  # Identify end of splits block
  edn=grep("END",CompleteNexus)
  edn=edn[which(((edn-st)>0))[1]]
  SplitsNexus=CompleteNexus[(st+2):(edn-2)]
  
  # Identify all taxa names
  st=grep("TAXLABELS",CompleteNexus)
  edn=grep("END",CompleteNexus)
  edn=edn[which(((edn-st)>0))[1]]
  NamesNexus=CompleteNexus[(st+1):(edn-2)]
  
  ## Check to see if the split system is circular
  Names=matrix(0,length(NamesNexus),2)
  for (i in 1:length(NamesNexus)) {
    number=strsplit(strsplit(strsplit(NamesNexus[i]," ")[[1]][1],"\\[")[[1]][2],"\\]")[[1]][1]
    name=strsplit(NamesNexus[i]," ")[[1]][2]
    name=strsplit(name,"'")[[1]][2]
    Names[i,1]=name
    Names[i,2]=number
  }
  
  TaxaNotInCycle=setdiff(as.numeric(Names[,2]),taxset)
  
  if (!length(TaxaNotInCycle)==0) {
    taxset=c(taxset,TaxaNotInCycle)
  }
  
  ## Transform data from the splits block to manipulable, array form
  SplitsNexus=strsplit(SplitsNexus,"\t")
  SplitsArray=matrix(0,length(SplitsNexus),3)
  M=matrix(0,length(SplitsNexus),length(taxset))
  
  for (i in 1:length(SplitsNexus)) {
    tmp=SplitsNexus[[i]]
    sa1=strsplit(tmp[1],"[=]")[[1]][2]
    sa1=strsplit(sa1,"]")[[1]][1]
    sa2=as.numeric(tmp[2])
    sa3=unlist(strsplit(tmp[3],"[ ,]"))
    sa3=as.numeric(sa3[sa3>0])
    SplitsArray[i,1]=as.numeric(sa1)
    SplitsArray[i,2]=sa2
    tmp2=intersect(taxset,sa3)
    SplitsArray[i,3]=length(tmp2)
    M[i,tmp2]=1
  }
  
  ## Read in and allocate probability of extinction values
  HED=as.vector(matrix(0,1,length(taxset)))
  n=length(HED)
  p=rep(0,n)
  
  for (i in 1:n) {
    tmp=Names[i,1]  
    p[i]=as.numeric(Probext[grep(tmp,Probext[,1]),2])
  }
  
  ##Compute HED values
  
  # the first taxa
  HED=as.vector(matrix(0,1,length(taxset)))
  for (i in 1:(dim(M)[1])) {
    if (M[i,taxset[1]]==1) {
      tmp=which(M[i,]==1)
      S=prod(p[tmp])/p[taxset[1]]
      S_=prod(p[-tmp])
      HED[1]=HED[1]+S*(1-S_)*SplitsArray[i,2]
    } else {
      tmp=which(M[i,]==1)
      S_=prod(p[tmp])
      S=prod(p[-tmp])/p[taxset[1]]
      HED[1]=HED[1]+S*(1-S_)*SplitsArray[i,2]
    }
  }
  
  # all other taxa
  for (i in 2:n){
    factmult=(p[taxset[(i-1)]]/p[taxset[i]])
    HED[i]=HED[(i-1)]*factmult
    enter=which((M[,taxset[(i-1)]]-M[,taxset[i]])==1)
    leave=which((M[,taxset[(i-1)]]-M[,taxset[i]])==-1)
  
    if (length(enter)==0) {
    
    } else {
      for(j in 1:length(enter)){
        tmp=which(M[enter[j],]==1)
        S=prod(p[-tmp])/p[taxset[i]]
        S_=prod(p[tmp])
        a=S*(1-S_)*SplitsArray[enter[j],2]
        S_=prod(p[-tmp])
        S=prod(p[tmp])/p[taxset[(i-1)]]
        b=S*(1-S_)*SplitsArray[enter[j],2]
        HED[i]=HED[i]+a-b*factmult
      }
    }
    
    if (length(leave)==0) {
    
    } else {
      for (k in 1:length(leave)) {
        tmp=which(M[leave[k],]==1)
        S=prod(p[-tmp])/p[taxset[(i-1)]]
        S_=prod(p[tmp])
        a=S*(1-S_)*SplitsArray[leave[k],2]
        S_=prod(p[-tmp])
        S=prod(p[tmp])/p[taxset[i]]
        b=S*(1-S_)*SplitsArray[leave[k],2]
        HED[i]=HED[i]+b-a*factmult
      }
    }
  }
  
  # Normalize and post-process
  HED=HED/length(taxset)
  HED=as.matrix(HED[order(taxset)])
#  rownames(HED)=Names[,1]
  
  return(HED)
}

#
# Main Calculation
#
Nexusfile<-"nexus.nex"
ProbExtinctionFile<-"pext.txt"

# Read in and allocate probability of extinction values
pext<-read.table(ProbExtinctionFile)

# Create a vector of species already 'saved'
saved<-c()

# Loop through until all have been 'saved'
for (i in 1:length(pext[,1])) {
  # Calculate HED values
  HED<-NetworksHED(Nexusfile, pext)
  
  # Multiply by original pext to get HEDGE
  HEDGE=HED*pext[,2]

  # Clear all entries that have been saved, they don't count  
  for(j in saved) {
    HEDGE[j]<-0
  }

  # Find the highest HEDGE
  print(sprintf("Number saved %2d: %s",i,pext[which.max(HEDGE),1]))

  # Add name to saved list
  saved <- c(saved,which.max(HEDGE))
  
  # Save the species
  pext[which.max(HEDGE),2]=0.001
}
