# Supplementary material for: I-HEDGE: determining the optimum complementary sets of taxa for conservation using evolutionary isolation
Source: PeerJ. 2016 Aug 23;4:e2350. doi: 10.7717/peerj.2350 (PMC5012326; doi:10.7717/peerj.2350)
Supplement: Supplemental Information 2 [file peerj-04-2350-s004.txt]

#Scripts used for: "I-HEDGE: Determining the optimum complementary sets of taxa for conservation using evolutionary isolation "
#E. L. Jensen, A. Mooers, A. Caccone, M. A. Russello
#
#Scripts modified from Volkmann et al. 2014, and prepared by E. L. Jensen and K. Jensen, 2016
#Last Updated June 2016
#
# This script can be used to calculate I-HEDGE rankings from a tree
# It requires two input files
#	1.	A tree in newick format saved as a text file
#	2.	A tab-delimited text file with the taxon name and probability of extinction for each,
#		Probability of extinctions must be positive, non-zero numbers less than or equal to 1
#
#Declare Function

HED_func=function(clade.matrix,edge.length,tip.label,pext)  {

hed=matrix(nrow=nn)
rownames(hed)=tip.label

#need to make two clade.matrices right away

for (ii in 1:nn){  #for every tip...
clade.matrix_1 <- clade.matrix
pext_1 <- pext
pext_1$V2[ii] <- 1
clade.matrix_0 <- clade.matrix
pext_0 <- pext
pext_0$V2[ii] <- 0.00001 #need nonzero, background rate
#substitute pext for 1's
for (iii in 1:nn) 
    { clade.matrix_0[,iii] <- clade.matrix_0[,iii]*pext_0$V2[iii]
 	  clade.matrix_1[,iii] <- clade.matrix_1[,iii]*pext_1$V2[iii] }

#substitute NAs for the zero entries in clade.matrix
clade.matrix_0[clade.matrix_0==0]<-NA  
clade.matrix_1[clade.matrix_1==0]<-NA  

edge.extinction.probabilities_1=vector()
edge.extinction.probabilities_0=vector()

for (iii in 1:dim(clade.matrix)[1])
       {edge.extinction.probabilities_1[iii] <- prod(clade.matrix_1[iii,], na.rm=TRUE)
        edge.extinction.probabilities_0[iii] <- prod(clade.matrix_0[iii,], na.rm=TRUE) }
survival.probabilities_0 <- round(1- edge.extinction.probabilities_1,2)
survival.probabilities_1<-  round(1- edge.extinction.probabilities_0, 2)

hed[ii]=sum(survival.probabilities_1*edge.length) - sum(survival.probabilities_0*edge.length)

}

IS=vector("list",1)
IS[[1]]=hed
IS
 }


#Declare function readCAIC 
readCAIC<-function(file) {
tree <- file
tpc <- unlist(strsplit(tree, "[\\(\\),;]"))
tpc=tpc[grep(":",tpc)]

# find the tip and edge labels
tiplabels=tpc[grep(".:",tpc)]
edgelabels=tpc[-grep(".:",tpc)]
edgelabels=c(edgelabels,":0")

# locate the clusters and edges
tree <- unlist(strsplit(tree, NULL))
x=which(tree=="(")
y=which(tree==")")
v=which(tree==":")
#these are the locations of the tips
w=setdiff(v,y+1) 

##Pass through string from left to right locating the paired parenthesis, thus
## allowing for easy assigment of edge to subtending tips
#initialize objects (M is the actual clade matrix, while E is vector with associated edge weights)
j=2 
k=length(w)+1
M=matrix(0,length(w)*2-1,length(w))
E=as.vector(matrix(0,1,length(w)*2-1))
x=c(x,y[length(y)]+1)
# Main Pass
while (length(x)>1)
{
if (x[j+1]<y[1])
{j=j+1
} else {
M[k,which(x[j]<w & w<y[1])]=1
E[k]=strsplit(edgelabels[k-length(w)],"[:]")[[1]][2]
k=k+1
y=y[-1]
x=x[-j]
j=j-1}
}

# Assign branch lengths and finished tip names to the tips
for (i in 1:length(w))
{M[i,i]=1
tmp=strsplit(tiplabels[i],"[:]")[[1]]
E[i]=tmp[2]
tiplabels[i]=tmp[1]}
M=list(M,as.numeric(E),tiplabels)
}

#Main Calculation

TreeFile="tree.txt" #tree in newick format
ProbExtinctionFile="pext.txt" #file with tip names and p(ext) for the tips as two columns

AllTrees=scan(TreeFile, what="",sep="\n",quiet=TRUE,skip=0,comment.char="#") #newick strings, one tree per line
AllTrees=unlist(strsplit(AllTrees,"[;]"))

pext=read.table(ProbExtinctionFile, header=FALSE) #ext_prob is a matrix with column 1 (V1)=tip.names and column 2 (V2)= the probabilities of extinction


##get number of tips
tpc <- unlist(strsplit(AllTrees[1], "[\\(\\),;]"))
tpc=tpc[grep(":",tpc)]
tiplabels=tpc[grep(".:",tpc)]
nn=length(tiplabels)

###loop through all the trees
for (i in 1:length(AllTrees))
{
p=AllTrees[i]
B=readCAIC(p) #function at bottom of this script

#order pext to match the input tree
index=match(B[[3]], pext$V1) 

#if in wrong order, re-order pext

if(!all(index == cummax(index)))
{
index=matrix(c(index,index), ncol=2)
sorted <- pext 
for (j in 1:ncol(pext)) {sorted[,j] <- pext[,j][index[,j]]}
pext <- sorted
}

#Calculate I-HEDGE
# Create a vector of species already 'saved'
saved<-c()

# Loop through until all have been 'saved'
for (z in 1:length(pext[,1])) {
  # Calculate HED values
  IS=HED_func(B[[1]],B[[2]],B[[3]], pext)

HED=IS[[1]]
  
  # Multiply by original pext to get HEDGE
  HEDGE=HED*pext[,2]

  # Clear all entries that have been saved, they don't count  
  for(k in saved) {
    HEDGE[k]<-0
  }

  # Find the highest HEDGE
  print(sprintf("Number saved %2d: %s",z,pext[which.max(HEDGE),1]))

  # Add name to saved list
  saved <- c(saved,which.max(HEDGE))
  
  # Save the species
  pext[which.max(HEDGE),2]=0.001
}
}
